# Supplementary material for: Prevalence and Virulence Characteristics of Enterococcus faecalis and Enterococcus faecium in Bovine Mastitis Milk Compared to Bovine Normal Raw Milk in South Korea
Source: Animals (Basel). 2022 May 30;12(11):1407. doi: 10.3390/ani12111407 (PMC9179290; doi:10.3390/ani12111407)
Supplement: Supplementary file 1 [file animals-12-01407-s001.zip]

Archive with 1 entries (1 files):
- animals-1740663-supplementary.pdf
